# Supplementary material for: SnoReport 2.0: new features and a refined Support Vector Machine to improve snoRNA identification
Source: BMC Bioinformatics. 2016 Dec 15;17(Suppl 18):464. doi: 10.1186/s12859-016-1345-6 (PMC5249026; doi:10.1186/s12859-016-1345-6)
Supplement: Additional file 3 — Machine learning statistics. Statistics of all learning procedures made. (ODS 61 kb) [file 12859_2016_1345_MOESM3_ESM.ods]

## Sheet: snoReport CD 
Training dataset	Test dataset	Accuracy	F-score	Average RSS	ROC_AUC_score	Average Precision
Dat 1	Dat 2	94,61%	93,95%	0,044	98,88%	98,49%
Dat 1	Dat 2	96,95%	96,80%	0,026	99,33%	99,16%
Dat 1	Dat 2	90,77%	89,24%	0,069	97,64%	97,58%
Dat 1	Dat 2	93,79%	93,01%	0,053	98,55%	97,05%
Dat 1	Dat 2	94,20%	93,42%	0,044	99,02%	98,75%
Dat 1	Dat 2	94,99%	94,28%	0,043	98,74%	98,33%
Dat 1	Dat 2	94,98%	94,74%	0,036	99,28%	99,24%
Dat 1	Dat 2	96,03%	95,69%	0,03	99,28%	99,06%
Dat 1	Dat 2	93,90%	93,04%	0,042	98,99%	98,99%
Dat 1	Dat 2	93,45%	92,53%	0,051	98,48%	97,62%
	Average	94,37%	93,67%	0,044	98,82%	98,43%
	standard deviation	1,65%	2,04%	0,012	0,51%	0,77%
Training dataset	Test dataset	Accuracy	F-score	Average RSS	ROC_AUC_score	Average Precision
Dat 2	Dat 1	96,43%	95,29%	0,025	99,48%	98,99%
Dat 2	Dat 1	95,27%	93,82%	0,037	98,30%	98,06%
Dat 2	Dat 1	97,02%	96,20%	0,023	99,60%	99,42%
Dat 2	Dat 1	97,00%	96,01%	0,025	99,49%	99,13%
Dat 2	Dat 1	96,83%	95,80%	0,023	99,49%	99,14%
Dat 2	Dat 1	95,10%	93,28%	0,041	97,80%	97,87%
Dat 2	Dat 1	94,68%	92,86%	0,04	98,70%	98,36%
Dat 2	Dat 1	96,87%	95,92%	0,023	99,46%	99,11%
Dat 2	Dat 1	96,93%	95,85%	0,024	99,53%	99,22%
Dat 2	Dat 1	95,81%	94,35%	0,032	99,24%	98,70%
	Average	96,19%	94,94%	0,029	99,11%	98,80%
	standard deviation	0,90%	1,25%	0,007	0,63%	0,53%
	Total Average	95,28%	94,30%	0,037	98,96%	98,61%
	standard deviation	1,60%	1,77%	0,012	0,58%	0,67%

## Sheet: snoReport HACA
Training dataset	Test dataset	Accuracy	F-score	Average RSS	ROC_AUC_score	Average Precision
Dat 1	Dat 2	97,26%	93,00%	0,02	98,78%	97,97%
Dat 1	Dat 2	97,30%	92,59%	0,021	99,15%	97,80%
Dat 1	Dat 2	97,42%	93,66%	0,022	98,63%	97,60%
Dat 1	Dat 2	97,61%	93,60%	0,019	98,64%	97,78%
Dat 1	Dat 2	97,06%	92,43%	0,023	99,04%	97,56%
Dat 1	Dat 2	97,49%	93,66%	0,022	99,09%	97,81%
Dat 1	Dat 2	96,85%	91,89%	0,025	98,85%	97,80%
Dat 1	Dat 2	97,60%	93,53%	0,019	99,05%	98,27%
Dat 1	Dat 2	97,23%	93,28%	0,023	99,03%	97,89%
Dat 1	Dat 2	97,24%	93,03%	0,023	99,11%	97,97%
	Average	97,31%	93,07%	0,022	98,94%	97,85%
	standard deviation	0,24%	0,60%	0,002	0,20%	0,20%
Training dataset	Test dataset	Accuracy	F-score	Average RSS	ROC_AUC_score	Average Precision
Dat 2	Dat 1	97,88%	95,84%	0,016	99,45%	99,07%
Dat 2	Dat 1	97,49%	94,97%	0,020	99,17%	98,50%
Dat 2	Dat 1	97,67%	95,07%	0,017	99,59%	99,06%
Dat 2	Dat 1	98,10%	95,99%	0,016	99,47%	98,98%
Dat 2	Dat 1	96,70%	93,07%	0,025	99,30%	98,22%
Dat 2	Dat 1	97,19%	93,94%	0,022	99,12%	98,13%
Dat 2	Dat 1	97,50%	94,88%	0,020	99,05%	98,44%
Dat 2	Dat 1	97,77%	95,51%	0,015	99,52%	99,08%
Dat 2	Dat 1	96,46%	92,96%	0,028	99,13%	98,09%
Dat 2	Dat 1	97,51%	94,89%	0,018	99,54%	99,02%
	Average	97,43%	94,71%	0,020	99,33%	98,66%
	standard deviation	0,51%	1,06%	0,004	0,20%	0,42%
	Total Average	97,37%	93,89%	0,021	99,14%	98,25%
	standard deviation	0,39%	1,19%	0,003	0,28%	0,53%

## Sheet: old snoReport CD
	Test dataset	Accuracy	F-score	Average RSS	ROC_AUC_score	Average Precision
	Dat 2	90,72	78,09	0,077	96,1	92,1
	Dat 2	90,79	78,23	0,077	96,29	90,81
	Dat 2	91,24	79,07	0,074	97,18	94,13
	Dat 2	90,19	77,14	0,079	95,19	90,31
	Dat 2	90,27	77,27	0,08	95,53	90,31
	Dat 2	90,87	78,37	0,075	96,41	92,58
	Dat 2	90,79	78,23	0,075	97,04	93,79
	Dat 2	91,02	78,65	0,074	96,8	93,3
	Dat 2	91,39	79,35	0,072	96,89	93,95
	Average	90,809	78,267	0,076	96,381	92,364
	standard deviation	0,396	0,731	0,003	0,684	1,562
	Test dataset	Accuracy	F-score	Average RSS	ROC_AUC_score	Average Precision
	Dat 1	88,77	80,63	0,088	97,31	96,02
	Dat 1	88,51	80,27	0,089	97,56	96,15
	Dat 1	88,77	80,63	0,088	97,69	96,49
	Dat 1	88,97	80,91	0,086	98,34	97,58
	Dat 1	88,25	79,91	0,091	97,29	95,65
	Dat 1	88,9	80,82	0,086	98,2	97,44
	Dat 1	88,38	80,08	0,09	97,48	95,9
	Dat 1	88,58	80,36	0,089	97,97	96,79
	Dat 1	88,9	80,82	0,087	98,29	97,45
	Average	88,670	80,492	0,088	97,792	96,608
	standard deviation	0,252	0,354	0,002	0,417	0,739
	Total Average	89,739	79,379	0,082	97,087	94,486
	standard deviation	1,147	1,273	0,007	0,910	2,484

## Sheet: Old snoReport HACA
	Test dataset	Accuracy	F-score	Average RSS	ROC_AUC_score	Average Precision
	Dat 2	92,91	81	0,055	96,51	95,11
	Dat 2	93,06	81,34	0,054	96,48	95,12
	Dat 2	92,28	79,67	0,058	96,22	93,58
	Dat 2	92,91	81	0,054	96,55	95,37
	Dat 2	91,43	77,91	0,065	95,46	90,61
	Dat 2	93,06	81,34	0,054	96,37	95,04
	Dat 2	93,06	81,34	0,054	96,64	95,73
	Dat 2	93,06	81,34	0,054	96,39	94,8
	Average	92,721	80,618	0,056	96,328	94,420
	standard deviation	0,585	1,231	0,004	0,373	1,662
	Test dataset	Accuracy	F-score	Average RSS	ROC_AUC_score	Average Precision
	Dat 1	93,33	85,39	0,053	97,64	96,21
	Dat 1	93,48	85,67	0,053	97,57	96,09
	Dat 1	93,48	85,67	0,053	97,41	95,84
	Dat 1	93,55	85,81	0,053	97,48	96
	Dat 1	92,81	84,43	0,059	96,79	93,59
	Dat 1	93,48	85,67	0,053	97,38	95,83
	Dat 1	93,25	85,25	0,054	97,54	96
	Dat 1	93,11	84,98	0,055	97,17	95,31
	Average	93,311	85,359	0,054	97,373	95,609
	standard deviation	0,250	0,465	0,002	0,276	0,859
	Total Average	93,016	82,988	0,055	96,850	95,014
	standard deviation	0,531	2,608	0,003	0,626	1,418

## Sheet: Confusion_rfamTest
C/D box snoRNA
		Predicted as C/D box snoRNA	Predicted as non C/D box snoRNA		Precision	100,00%
	C/D box snoRNAs (132)	98	34		Recall	74.2%
	non C/D box snoRNA (200)	0	200		F-score	85.2%
H/ACA box snoRNA
		Predicted as H/ACA box snoRNA	Predicted as H/ACA box snoRNA
	H/ACA box snoRNAs (92)	60	32		Precision	93.75%
	non H/ACA box snoRNA (200)	4	196		Recall	65.22%
					F-score	76.93%
